# Supplementary material for: Vernix Caseosa Peritonitis: A Scoping Review
Source: Medicina (Kaunas). 2025 Oct 3;61(10):1786. doi: 10.3390/medicina61101786 (PMC12566134; doi:10.3390/medicina61101786)
Supplement: Supplementary file 1 [file medicina-61-01786-s001.zip]

Archive with 1 entries (1 files):
- medicina-3803146-supplementary.pdf
